# Supplementary material for: Loss of a co-twin at birth and subsequent risk of psychiatric disorders
Source: eLife. 2021 Jan 28;10:e63514. doi: 10.7554/eLife.63514 (PMC7843130; doi:10.7554/eLife.63514)
Supplement: Source code 1. [file elife-63514-code1.zip]

Archive with 1 entries (1 files):
- SASscriptfortheprimaryanalyses.sas
